# Supplementary material for: Extracellular trap can be trained as a memory response
Source: Virulence. 2022 Mar 7;13(1):471–82. doi: 10.1080/21505594.2022.2046950 (PMC8903778; doi:10.1080/21505594.2022.2046950)
Supplement: Supplemental Material [file KVIR_A_2046950_SM5963.zip]

Archive with 2 entries (2 files):
- Figure S1.tif
- Figuren S2.tif
